# Supplementary material for: Prevalence and Diversity of Haemosporidian–Associated Matryoshka RNA Viruses in a Natural Population of Wild Birds
Source: Ecol Evol. 2025 May 26;15(5):e71239. doi: 10.1002/ece3.71239 (PMC12105915; doi:10.1002/ece3.71239)
Supplement: Supplementary file 4 — Data S1. [file ECE3-15-e71239-s005.xlsx]

## Sheet: Field Samples
Sample ID	Location	Date	spp.	Scientific name	Site	Date	age	Weight (g)	Wing Chord (mm)	Any Haemosporidian	parasite genus	lineage	MaRNAV5	Haemoproteus	Leucocytozoon	Plasmodium
LM001	Lake Merced	2022-10-07	WCSP	Zonotrichia leucophrys	Lake Merced	2022-10-07	AHY	28	70	0	NA	NA	0	0	0	0
LM002	Lake Merced	2022-10-07	WCSP	Zonotrichia leucophrys	Lake Merced	2022-10-07	AHY	26	70	0	NA	NA	0	0	0	0
LM003	Lake Merced	2022-10-07	WCSP	Zonotrichia leucophrys	Lake Merced	2022-10-07	AHY	29	70	0	NA	NA	0	0	0	0
LM004	Lake Merced	2022-10-07	CBCH	Poecile rufescens	Lake Merced	2022-10-07	AHY	10	61	0	NA	NA	0	0	0	0
LM005	Lake Merced	2022-10-07	WCSP	Zonotrichia leucophrys	Lake Merced	2022-10-07	JUV	30	70	0	NA	NA	0	0	0	0
LM006	Lake Merced	2022-10-07	WCSP	Zonotrichia leucophrys	Lake Merced	2022-10-07	JUV	27	70	0	NA	NA	0	0	0	0
LM007	Lake Merced	2022-10-07	WCSP	Zonotrichia leucophrys	Lake Merced	2022-10-07	JUV	27	71	0	NA	NA	0	0	0	0
LM008	Lake Merced	2022-10-07	PYNU	Sitta pygmaea	Lake Merced	2022-10-07	AHY	9	59	0	NA	NA	0	0	0	0
LM009	Lake Merced	2022-10-07	WAVI	Vireo gilvus	Lake Merced	2022-10-07	AHY	12	NA	0	NA	NA	0	0	0	0
LM010	Lake Merced	2022-10-07	WCSP	Zonotrichia leucophrys	Lake Merced	2022-10-07	AHY	29	72	0	NA	NA	0	0	0	0
LM011	Lake Merced	2022-10-07	WCSP	Zonotrichia leucophrys	Lake Merced	2022-10-07	JUV	26	66	0	NA	NA	0	0	0	0
LM012	Lake Merced	2022-10-07	WCSP	Zonotrichia leucophrys	Lake Merced	2022-10-07	AHY	28	72	0	NA	NA	0	0	0	0
LM013	Lake Merced	2022-10-07	WCSP	Zonotrichia leucophrys	Lake Merced	2022-10-07	AHY	28	70	0	NA	NA	0	0	0	0
LM014	Lake Merced	2022-11-11	CBCH	Poecile rufescens	Lake Merced	2022-11-11	AHY	9	60	0	NA	NA	0	0	0	0
LM015	Lake Merced	2022-11-11	CALT	Melozone crissalis	Lake Merced	2022-11-11	AHY	61	85	0	NA	NA	0	0	0	0
LM016	Lake Merced	2022-11-11	GCSP	Zonotrichia atricapilla	Lake Merced	2022-11-11	AHY	36	80	0	NA	NA	0	0	0	0
LM017	Lake Merced	2022-11-11	HETH	Catharus guttatus	Lake Merced	2022-11-11	AHY	20	88	0		NA		0	0	0
LM018	Lake Merced	2022-11-11	GCSP	Zonotrichia atricapilla	Lake Merced	2022-11-11	AHY	36	85	0	NA	NA	0	0	0	0
LM019	Lake Merced	2022-11-11	WCSP	Zonotrichia leucophrys	Lake Merced	2022-11-11	AHY	26	60	0	NA	NA	0	0	0	0
LM020	Lake Merced	2022-11-11	WCSP	Zonotrichia leucophrys	Lake Merced	2022-11-11	AHY	32	70	0	NA	NA	0	0	0	0
LM021	Lake Merced	2022-11-11	RCKI	Regulus calendula	Lake Merced	2022-11-11	unk	6	54	0	NA	NA	0	0	0	0
LM022	Lake Merced	2022-11-11	CBCH	Poecile rufescens	Lake Merced	2022-11-11	AHY	10	60	0		NA		0	0	0
LM023	Lake Merced	2023-03-24	WCSP	Zonotrichia leucophrys	Old Speedway Meadows, Golden Gate Park	2022-12-14	unk	30	NA	0	NA	NA	0	0	0	0
SFSU001	SFSU	2023-08-02	WCSP	Zonotrichia leucophrys	Old Speedway Meadows, Golden Gate Park	2022-12-14	AHY	31	NA	0	NA	NA	0	0	0	0
SFSU002	SFSU	2023-08-02	CBCH	Poecile rufescens	Old Speedway Meadows, Golden Gate Park	2022-12-14	AHY	10	NA	0	NA	NA	0	0	0	0
SFSU003	SFSU	2023-08-02	CBCH	Poecile rufescens	Old Speedway Meadows, Golden Gate Park	2022-12-14	AHY	8	NA	0	NA	NA		0	0	0
SFSU004	SFSU	2023-08-02	CBCH	Poecile rufescens	Old Speedway Meadows, Golden Gate Park	2022-12-14	AHY	11	NA	0	NA	NA	0	0	0	0
SFSU005	SFSU	2023-08-02	CBCH	Poecile rufescens	Old Speedway Meadows, Golden Gate Park	2022-12-14	AHY	10	NA	0	NA	NA		0	0	0
SFSU006	SFSU	2023-08-02	CBCH	Poecile rufescens	Old Speedway Meadows, Golden Gate Park	2022-12-14	AHY	10	NA	0	NA	NA	0	0	0	0
SFSU007	SFSU	2023-08-02	CBCH	Poecile rufescens	Old Speedway Meadows, Golden Gate Park	2022-12-14	AHY	11	NA	0	NA	NA	0	0	0	0
SFSU008	SFSU	2023-08-02	DEJU	Junco hyemalis	Old Speedway Meadows, Golden Gate Park	2022-12-14	AHY	17	NA	1	Haemoproteus	hJUHYENA3	0	1	0	0
SFSU009	SFSU	2023-08-02	CBCH	Poecile rufescens	Old Speedway Meadows, Golden Gate Park	2022-12-14	AHY	10	NA	0	NA	NA	0	0	0	0
SFSU010	SFSU	2023-08-02	CBCH	Poecile rufescens	Old Speedway Meadows, Golden Gate Park	2022-12-14	AHY	10	NA	0	NA	NA	0	0	0	0
SFSU011	SFSU	2023-08-02	DEJU	Junco hyemalis	Old Speedway Meadows, Golden Gate Park	2022-12-14	AHY	15	NA	0	NA	NA	0	0	0	0
SFSU012	SFSU	2023-10-27	WCSP	Zonotrichia leucophrys	Old Speedway Meadows, Golden Gate Park	2022-12-14	AHY	27	78	0	NA	NA	0	0	0	0
SFSU013	SFSU	2023-10-27	WCSP	Zonotrichia leucophrys	Old Speedway Meadows, Golden Gate Park	2022-12-14	AHY	26	67	0	NA	NA	0	0	0	0
SFSU014	SFSU	2023-10-27	FOSP	Passerella iliaca	Old Speedway Meadows, Golden Gate Park	2022-12-14	AHY	32.5	79	0	NA	NA	0	0	0	0
SFSU015	SFSU	2023-10-27	OCWA	Vermivora celata	Old Speedway Meadows, Golden Gate Park	2022-12-14	AHY	9	63	0	NA	NA	0	0	0	0
SFSU016	SFSU	2023-10-27	WCSP	Zonotrichia leucophrys	Old Speedway Meadows, Golden Gate Park	2022-12-14	AHY	26	69	0	NA	NA	0	0	0	0
SFSU017	SFSU	2023-10-27	WCSP	Zonotrichia leucophrys	Old Speedway Meadows, Golden Gate Park	2022-12-14	AHY	23	67	0	NA	NA	0	0	0	0
SFSU018	SFSU	2023-10-27	WCSP	Zonotrichia leucophrys	Sibley Volcanic Preserve	2023-02-17	AHY	32	78	0	NA	NA	0	0	0	0
OSM001	Old Speedway Meadows	2022-12-14	HETH	Catharus guttatus	Sibley Volcanic Preserve	2023-02-17	AHY	25	85	0	NA	NA	0	0	0	0
OSM002	Old Speedway Meadows	2022-12-14	HETH	Catharus guttatus	Sibley Volcanic Preserve	2023-02-17	AHY	25	82	0	NA	NA	0	0	0	0
OSM003	Old Speedway Meadows	2022-12-14	HETH	Catharus guttatus	Old Speedway Meadows, Golden Gate Park	2023-02-22	AHY	27	87	0	NA	NA		0	0	0
OSM004	Old Speedway Meadows	2022-12-14	RCKI	Regulus calendula	Old Speedway Meadows, Golden Gate Park	2023-02-22	unk	6	50	0	NA	NA		0	0	0
OSM005	Old Speedway Meadows	2022-12-14	GCSP	Zonotrichia atricapilla	Old Speedway Meadows, Golden Gate Park	2023-02-22	HY	27	76	0	NA	NA	0	0	0	0
OSM006	Old Speedway Meadows	2022-12-14	DEJU	Junco hyemalis	Old Speedway Meadows, Golden Gate Park	2023-02-22	AHY	20	71	0	NA	NA	0	0	0	0
OSM007	Old Speedway Meadows	2022-12-14	GCSP	Zonotrichia atricapilla	Lake Merced	2023-03-24	HY	34	75	0	NA	NA	0	0	0	0
OSM008	Old Speedway Meadows	2022-12-14	GCSP	Zonotrichia atricapilla	Old Speedway Meadows, Golden Gate Park	2023-04-14	HY	42	76	0	NA	NA	0	0	0	0
OSM009	Old Speedway Meadows	2022-12-14	SOSP	Melospiza melodia	Old Speedway Meadows, Golden Gate Park	2023-04-14	HY	20	65	0	NA	NA	0	0	0	0
OSM010	Old Speedway Meadows	2022-12-14	RCKI	Regulus calendula	Old Speedway Meadows, Golden Gate Park	2023-04-14	unk	7	55	0	NA	NA	0	0	0	0
OSM011	Old Speedway Meadows	2022-12-14	SOSP	Melospiza melodia	Old Speedway Meadows, Golden Gate Park	2023-04-14	AHY	22	60	0	NA	NA	0	0	0	0
OSM012	Old Speedway Meadows	2022-12-14	GCSP	Zonotrichia atricapilla	Old Speedway Meadows, Golden Gate Park	2023-04-14	HY	32	74	0	NA	NA	0	0	0	0
OSM013	Old Speedway Meadows	2022-12-14	GCSP	Zonotrichia atricapilla	Old Speedway Meadows, Golden Gate Park	2023-04-14	HY	31	74	0	NA	NA	0	0	0	0
OSM014	Old Speedway Meadows	2022-12-14	SOSP	Melospiza melodia	Old Speedway Meadows, Golden Gate Park	2023-04-14	HY	20	50	1	Haemoproteus	hDENCORNA3	1	1	0	0
OSM015	Old Speedway Meadows	2022-12-14	GCSP	Zonotrichia atricapilla	Old Speedway Meadows, Golden Gate Park	2023-04-14	HY	34	69	0	NA	NA	0	0	0	0
OSM016	Old Speedway Meadows	2022-12-14	FOSP	Passerella iliaca	Sunol Regional Preserve	2023-05-24	AHY	42	85	0	NA	NA	0	0	0	0
OSM017	Old Speedway Meadows	2022-12-14	FOSP	Passerella iliaca	Sunol Regional Preserve	2023-05-24	HY	34	76	0	NA	NA	0	0	0	0
OSM018	Old Speedway Meadows	2022-12-14	SOSP	Melospiza melodia	Sunol Regional Preserve	2023-05-24	AHY	21	NA	0		NA		0	0	0
OSM019	Old Speedway Meadows	2023-02-22	HETH	Catharus guttatus	Sunol Regional Preserve	2023-05-24	unk	22	84	1	Haemoproteus	hCATUST22	1	1	0	0
OSM020	Old Speedway Meadows	2023-02-22	SOSP	Melospiza melodia	Sunol Regional Preserve	2023-05-24	unk	18	55	1	Haemoproteus	hDENCORNA3	1	1	0	0
OSM021	Old Speedway Meadows	2023-02-22	HETH	Catharus guttatus	Sunol Regional Preserve	2023-05-24	unk	15	88	0	NA	NA	0	0	0	0
OSM022	Old Speedway Meadows	2023-02-22	SOSP	Melospiza melodia	Tilden Regional Park	2023-05-31	unk	19	59	0	NA	NA	0	0	0	0
OSM023	Old Speedway Meadows	2023-04-14	DEJU	Junco hyemalis	Tilden Regional Park	2023-05-31	AHY	17	78	0	NA	NA	0	0	0	0
OSM024	Old Speedway Meadows	2023-04-14	WIWA	Cardellina pusilla	Tilden Regional Park	2023-05-31	AHY	6	NA	0	NA	NA	0	0	0	0
OSM025	Old Speedway Meadows	2023-04-14	WIWA	Cardellina pusilla	Tilden Regional Park	2023-05-31	AHY	7	NA	0	NA	NA		0	0	0
OSM026	Old Speedway Meadows	2023-04-14	NAWA	Leiothlypis ruficapilla	Tilden Regional Park	2023-05-31	AHY	9	NA	0	NA	NA	0	0	0	0
OSM027	Old Speedway Meadows	2023-04-14	SOSP	Melospiza melodia	Tilden Regional Park	2023-05-31	AHY	17	NA	0	NA	NA		0	0	0
OSM028	Old Speedway Meadows	2023-04-14	CBCH	Poecile rufescens	Tilden Regional Park	2023-05-31	AHY	11	NA	1	Leucocytozoon Haemoproteus	lROFI6 hPASILINA1	1	1	1	0
OSM029	Old Speedway Meadows	2023-04-14	SOSP	Melospiza melodia	Tilden Regional Park	2023-05-31	AHY	22	NA	0	NA	NA	0	0	0	0
OSM030	Old Speedway Meadows	2023-04-14	PYNU	Sitta pygmaea	Tilden Regional Park	2023-05-31	AHY	4	NA	0	NA	NA	0	0	0	0
OSM031	Old Speedway Meadows	2023-06-30	WIWA	Cardellina pusilla	Tilden Regional Park	2023-05-31	AHY	7	NA	0	NA	NA	0	0	0	0
OSM032	Old Speedway Meadows	2023-06-30	SOSP	Melospiza melodia	Tilden Regional Park	2023-05-31	AHY	20	NA	0	NA	NA		0	0	0
OSM033	Old Speedway Meadows	2023-06-30	SOSP	Melospiza melodia	Tilden Regional Park	2023-05-31	AHY	17	NA	0	NA	NA	0	0	0	0
OSM034	Old Speedway Meadows	2023-06-30	SOSP	Melospiza melodia	Tilden Regional Park	2023-05-31	AHY	18	NA	0	NA	NA		0	0	0
OSM035	Old Speedway Meadows	2023-06-30	SOSP	Melospiza melodia	Tilden Regional Park	2023-05-31	AHY	21	NA	0	NA	NA	0	0	0	0
OSM036	Old Speedway Meadows	2023-06-30	SOSP	Melospiza melodia	Tilden Regional Park	2023-05-31	AHY	29	NA	0	NA	NA	0	0	0	0
OSM037	Old Speedway Meadows	2023-06-30	WIWA	Cardellina pusilla	Tilden Regional Park	2023-05-31	AHY	7	NA	0	NA	NA	0	0	0	0
OSM038	Old Speedway Meadows	2023-06-30	SOSP	Melospiza melodia	Tilden Regional Park	2023-05-31	AHY	18	NA	1	Haemoproteus	hDENCORNA3	1	1	0	0
OSM039	Old Speedway Meadows	2023-06-30	SOSP	Melospiza melodia	Tilden Regional Park	2023-06-16	AHY	19	NA	0	NA	NA	0	0	0	0
OSM040	Old Speedway Meadows	2023-06-30	CBCH	Poecile rufescens	Tilden Regional Park	2023-06-16	AHY	10	NA	0	NA	NA	0	0	0	0
OSM041	Old Speedway Meadows	2023-06-30	DEJU	Junco hyemalis	Tilden Regional Park	2023-06-16	AHY	16	NA	0	NA	NA	0	0	0	0
OSM042	Old Speedway Meadows	2023-06-30	CBCH	Poecile rufescens	Tilden Regional Park	2023-06-16	AHY	10	NA	0	NA	NA	0	0	0	0
OSM043	Old Speedway Meadows	2023-09-25	CBCH	Poecile rufescens	Tilden Regional Park	2023-06-16	AHY	9	NA	1	Leucocytozoon Haemoproteus	lROFI6 hPASILINA1	1	1	1	0
OSM044	Old Speedway Meadows	2023-09-25	DEJU	Junco hyemalis	Tilden Regional Park	2023-06-16	AHY	16	NA	0	NA	NA	0	0	0	0
OSM045	Old Speedway Meadows	2023-09-25	WCSP	Zonotrichia leucophrys	Tilden Regional Park	2023-06-16	AHY	31	NA	0	NA	NA	0	0	0	0
OSM046	Old Speedway Meadows	2023-09-25	FOSP	Passerella iliaca	Tilden Regional Park	2023-06-16	AHY	34	NA	0	NA	NA	0	0	0	0
OSM047	Old Speedway Meadows	2023-09-25	SOSP	Melospiza melodia	Tilden Regional Park	2023-06-16	AHY	19	NA	1	Haemoproteus	hDENCORNA3	1	1	0	0
OSM048	Old Speedway Meadows	2023-09-25	CBCH	Poecile rufescens	Tilden Regional Park	2023-06-16	AHY	10	NA	0	NA		0	0	0	0
OSM049	Old Speedway Meadows	2023-09-25	DEJU	Junco hyemalis	Tilden Regional Park	2023-06-16	AHY	17	NA	0	NA		0	0	0	0
OSM050	Old Speedway Meadows	2023-09-25	TOWA	Setophaga townsendi	Tilden Regional Park	2023-06-16	AHY	8	NA	1	Haemoproteus	hDENCORNA3	1	1	0	0
OSM051	Old Speedway Meadows	2023-09-25	SOSP	Melospiza melodia	Tilden Regional Park	2023-06-16	AHY	21	NA	0				0	0	0
OSM052	Old Speedway Meadows	2023-09-25	SOSP	Melospiza melodia	Tilden Regional Park	2023-06-16	AHY	20	NA	0	NA		0	0	0	0
OSM053	Old Speedway Meadows	2023-09-25	DEJU	Junco hyemalis	Tilden Regional Park	2025-06-16	AHY	19	NA	0	NA			0	0	0
OSM054	Old Speedway Meadows	2023-09-25	PYNU	Sitta pygmaea	Tilden Regional Park	2023-06-28	AHY	10	NA	0	NA		0	0	0	0
OSM055	Old Speedway Meadows	2023-09-25	WCSP	Zonotrichia leucophrys	Tilden Regional Park	2023-06-28	AHY	24	NA	0	NA		0	0	0	0
OSM056	Old Speedway Meadows	2023-09-25	WCSP	Zonotrichia leucophrys	Tilden Regional Park	2023-06-28	AHY	29	NA	0	NA		0	0	0	0
OSM057	Old Speedway Meadows	2024-03-15	STJA	yanocitta stelleri	Tilden Regional Park	2023-06-28	AHY	101	NA	1	Plasmodium	pCATUST1NA	0	0	0	1
OSM058	Old Speedway Meadows	2024-03-15	WCSP	Zonotrichia leucophrys	Tilden Regional Park	2023-06-28	AHY	27	66	0	NA		0	0	0	0
OSM059	Old Speedway Meadows	2024-03-15	WCSP	Zonotrichia leucophrys	Tilden Regional Park	2023-06-28	AHY	29	77	0	NA		0	0	0	0
OSM060	Old Speedway Meadows	2024-03-15	PAWR	Troglodytes pacificus	Tilden Regional Park	2023-06-28	AHY	9	NA	0	NA		0	0	0	0
OSM061	Old Speedway Meadows	2024-03-15	GCSP	Zonotrichia atricapilla	Tilden Regional Park	2023-06-28	ASY	33	79	1	Haemoproteus	hDUNNONA1	1	1	0	0
OSM062	Old Speedway Meadows	2024-03-15	HETH	Catharus guttatus	Tilden Regional Park	2023-06-23	AHY	22	85	0	NA		0	0	0	0
OSM063	Old Speedway Meadows	2024-03-15	DEJU	Junco hyemalis	Old Speedway Meadows, Golden Gate Park	2023-06-30	AHY	16	70	1	Leucocytozoon Haemoproteus	lSTOCC16 hJUHYENA3	1	1	1	0
MMG001	Marx Meadows	2024-04-19	AMRO	Turdus migratorius	Old Speedway Meadows, Golden Gate Park	2023-06-30	AHY	94	140	0	NA		0	0	0	0
MMG002	Marx Meadows	2024-04-19	DEJU	Junco hyemalis	Old Speedway Meadows, Golden Gate Park	2023-06-30	AHY	18	NA	1	Haemoproteus	hJUHYENA3	0	1	0	0
MMG003	Marx Meadows	2024-04-19	DEJU	Junco hyemalis	Old Speedway Meadows, Golden Gate Park	2023-06-30	AHY	17.5	72	1	Haemoproteus	hJUHYENA3	0	1	0	0
MMG004	Marx Meadows	2024-04-19	DEJU	Junco hyemalis	Old Speedway Meadows, Golden Gate Park	2023-06-30	AHY	16	71	0	NA		0	0	0	0
MMG005	Marx Meadows	2024-04-19	WIWA	Cardellina pusilla	Old Speedway Meadows, Golden Gate Park	2023-06-30	AHY	6	50	0	NA		0	0	0	0
TRP001	Tilden Regional Park	2023-05-31	DEJU	Junco hyemalis	Old Speedway Meadows, Golden Gate Park	2023-06-30	AHY	18	NA	1	Haemoproteus	hJUHYENA3	0	1	0	0
TRP002	Tilden Regional Park	2023-05-31	DEJU	Junco hyemalis	Old Speedway Meadows, Golden Gate Park	2023-06-30	AHY	16	NA	0	NA		0	0	0	0
TRP003	Tilden Regional Park	2023-05-31	DEJU	Junco hyemalis	Old Speedway Meadows, Golden Gate Park	2023-06-30	AHY	18	NA	0	NA		0	0	0	0
TRP004	Tilden Regional Park	2023-05-31	AMRO	Junco hyemalis	Old Speedway Meadows, Golden Gate Park	2023-06-30	AHY	>100	NA	1	Haemoproteus Leucocytozoon	hCATUST22 lTUMIG11	1	1	1	0
TRP005	Tilden Regional Park	2023-05-31	DEJU	Junco hyemalis	Old Speedway Meadows, Golden Gate Park	2023-06-30	AHY	16	NA	0	NA		0	0	0	0
TRP006	Tilden Regional Park	2023-05-31	DEJU	Junco hyemalis	Old Speedway Meadows, Golden Gate Park	2023-06-30	AHY	17	NA	0	NA		0	0	0	0
TRP007	Tilden Regional Park	2023-05-31	WEBL	Sialia mexicana	Tilden Regional Park	2023-07-14	AHY	27	NA	0	NA		0	0	0	0
TRP008	Tilden Regional Park	2023-05-31	TRES	Tachycineta bicolor	Tilden Regional Park	2023-07-14	AHY	17	NA	0	NA		0	0	0	0
TRP009	Tilden Regional Park	2023-05-31	DEJU	Junco hyemalis	Tilden Regional Park	2023-07-14	AHY	16	NA	0				0	0	0
TRP010	Tilden Regional Park	2023-05-31	DEJU	Junco hyemalis	Tilden Regional Park	2023-07-14	JUV	18	NA	1	Leucocytozoon	lZOLEUNA2	0	0	1	0
TRP011	Tilden Regional Park	2023-05-31	CALT	Melozone crissalis	Tilden Regional Park	2023-07-14	AHY	60	NA	1	Haemoproteus	hJUHYENA3	0	1	0	0
TRP012	Tilden Regional Park	2023-05-31	HOFI	Haemorhous mexicanus	Tilden Regional Park	2023-07-19	AHY	21	NA	1	Plasmodium	pMOLATENA1	0	0	0	1
TRP013	Tilden Regional Park	2023-05-31	DEJU	Junco hyemalis	San Francisco State University	2023-08-02	AHY	19	NA	1	Haemoproteus	hGYMSALNA1	0	1	0	0
TRP014	Tilden Regional Park	2023-05-31	DEJU	Junco hyemalis	San Francisco State University	2023-08-02	AHY	18	NA	0	NA		0	0	0	0
TRP015	Tilden Regional Park	2023-05-31	DEJU	Junco hyemalis	San Francisco State University	2023-08-02	AHY	17	NA	0	NA		0	0	0	0
TRP016	Tilden Regional Park	2023-05-31	HOFI		San Francisco State University	2023-08-02	AHY	23	NA	0				0	0	0
TRP017	Tilden Regional Park	2023-05-31	WEBL	Sialia mexicana	San Francisco State University	2023-08-02	AHY	32	NA	0	NA		0	0	0	0
TRP018	Tilden Regional Park	2023-06-16	CBCH	Poecile rufescens	San Francisco State University	2023-08-02	AHY	-	NA	1	Leucocytozoon		0	0	1	0
TRP019	Tilden Regional Park	2023-06-16	DEJU	Junco hyemalis	San Francisco State University	2023-08-02	AHY	18.5	NA	0	NA		0	0	0	0
TRP020	Tilden Regional Park	2023-06-16	SPTO	Pipilo maculatus	San Francisco State University	2023-08-02	AHY	39	NA	1	Haemoproteus	hJUHYENA3	1	1	0	0
TRP021	Tilden Regional Park	2023-06-16	DEJU	Junco hyemalis	San Francisco State University	2023-08-02	HY	17	NA	0	NA		0	0	0	0
TRP022	Tilden Regional Park	2023-06-16	DEJU	Junco hyemalis	San Francisco State University	2023-08-02	AHY	18	NA	0	NA		0	0	0	0
TRP023	Tilden Regional Park	2023-06-16	DEJU	Junco hyemalis	San Francisco State University	2023-08-02	AHY	17	NA	0	NA		0	0	0	0
TRP024	Tilden Regional Park	2023-06-16	DEJU	Junco hyemalis	Old Speedway Meadows, Golden Gate Park	2023-09-25	AHY	15	NA	0	NA		0	0	0	0
TRP025	Tilden Regional Park	2023-06-16	DEJU	Junco hyemalis	Old Speedway Meadows, Golden Gate Park	2023-09-25	AHY	21	NA	0	NA		0	0	0	0
TRP026	Tilden Regional Park	2023-06-16	DEJU	Junco hyemalis	Old Speedway Meadows, Golden Gate Park	2023-09-25	AHY	16	NA	0	NA		0	0	0	0
TRP027	Tilden Regional Park	2023-06-16	CBCH	Poecile rufescens	Old Speedway Meadows, Golden Gate Park	2023-09-25	AHY	11	NA	1	Plasmodium	pMOLATENA4	0	0	0	1
TRP028	Tilden Regional Park	2023-06-16	CBCH	Poecile rufescens	Old Speedway Meadows, Golden Gate Park	2023-09-25	AHY	11	NA	0				0	0	0
TRP029	Tilden Regional Park	2023-06-16	DEJU	Junco hyemalis	Old Speedway Meadows, Golden Gate Park	2023-09-25	AHY	16	NA	0	NA		0	0	0	0
TRP030	Tilden Regional Park	2023-06-16	DEJU	Junco hyemalis	Old Speedway Meadows, Golden Gate Park	2023-09-25	AHY	15	NA	0	NA		0	0	0	0
TRP031	Tilden Regional Park	2023-06-16	HOWR	Troglodytes aedon	Old Speedway Meadows, Golden Gate Park	2023-09-25	AHY	9	NA	1	Leucocytozoon Haemoproteus	lJUHYE16 hMAFUSNA2	1	1	1	0
TRP032	Tilden Regional Park	2024-06-16	CBCH	Poecile rufescens	Old Speedway Meadows, Golden Gate Park	2023-09-25	AHY	11	NA	1	Haemoproteus	hPASILINA1	1	1	0	0
TRP033	Tilden Regional Park	2023-06-28	DEJU	Junco hyemalis	Old Speedway Meadows, Golden Gate Park	2023-09-25	AHY	18	NA	0	NA		0	0	0	0
TRP034	Tilden Regional Park	2023-06-28	MODO	Zenaida macroura	Old Speedway Meadows, Golden Gate Park	2023-09-25	AHY	N/A	NA	0	NA		0	0	0	0
TRP035	Tilden Regional Park	2023-06-28	DEJU	Junco hyemalis	Old Speedway Meadows, Golden Gate Park	2023-09-25	AHY	18	NA	1	Haemoproteus	hJUHYE12	1	1	0	0
TRP036	Tilden Regional Park	2023-06-28	CALT	Melozone crissalis	Old Speedway Meadows, Golden Gate Park	2023-09-25	AHY	48	NA	1	Haemoproteus Leucocytozoon	hJUHYENA3 lZOLEUNA2	1	1	1	0
TRP037	Tilden Regional Park	2023-06-28	DEJU	Junco hyemalis	Old Speedway Meadows, Golden Gate Park	2023-09-25	AHY	19	NA	0	NA		0	0	0	0
TRP038	Tilden Regional Park	2023-06-28	CALT	Melozone crissalis	Lake Anza	2023-10-06	AHY	54	NA	1	Leucocytozoon Haemoproteus	lDENCORNA5 hROFI1	1	1	1	0
TRP039	Tilden Regional Park	2023-06-28	DEJU	Junco hyemalis	Lake Anza	2023-10-06	AHY	17	NA	0	NA		0	0	0	0
TRP040	Tilden Regional Park	2023-06-28	CBCH	Poecile rufescens	Lake Anza	2023-10-06	AHY	11	NA	0	NA		0	0	0	0
TRP041	Tilden Regional Park	2023-06-23	CBCH	Poecile rufescens	Anthony Chabot Park	2023-10-13	AHY	11	NA	0	NA		0	0	0	0
TRP042	Tilden Regional Park	2023-07-14	DEJU	Junco hyemalis	Anthony Chabot Park	2023-10-13	AHY	18	NA	0	NA		0	0	0	0
TRP043	Tilden Regional Park	2023-07-14	DEJU	Junco hyemalis	Anthony Chabot Park	2023-10-13	AHY	20	NA	1	Haemoproteus Plasmodium	hGYMSALNA1 pMOLATENA1	1	1	0	1
TRP044	Tilden Regional Park	2023-07-14	DEJU	Junco hyemalis	Anthony Chabot Park	2023-10-13	AHY	17	NA	1	Plasmodium	pTROAED24	0	0	0	1
TRP045	Tilden Regional Park	2023-07-14	CBCH	Poecile rufescens	Anthony Chabot Park	2023-10-13	AHY	11	NA	0	NA		0	0	0	0
TRP046	Tilden Regional Park	2023-07-14	DEJU	Junco hyemalis	Anthony Chabot Park	2023-10-13	AHY	20	NA	1	Haemoproteus	hJUHYENA3	1	1	0	0
TRP047	Tilden Regional Park	2023-07-19	DEJU	Junco hyemalis	Anthony Chabot Park	2023-10-13	AHY	21	NA	0	NA		0	0	0	0
TRP048	Tilden Regional Park	2024-03-25	DEJU	Junco hyemalis	Anthony Chabot Park	2023-10-13	AHY	16	69	1	Leucocytozoon	lSTOCC16	0	0	1	0
TRP049	Tilden Regional Park	2024-03-25	DEJU	Junco hyemalis	Anthony Chabot Park	2023-10-13	AHY	20	67	1	Leucocytozoon Haemoproteus	lSTOCC16 hGYMSALNA3	1	1	1	0
TRP050	Tilden Regional Park	2024-03-25	DEJU	Junco hyemalis	Anthony Chabot Park	2023-10-13	AHY	17	67	1	Leucocytozoon	lSTOCC16	0	0	1	0
TRP051	Tilden Regional Park	2024-03-25	BRCR	Certhia americana	Anthony Chabot Park	2023-10-13	AHY	6	57	0	NA		0	0	0	0
TRP052	Tilden Regional Park	2024-03-25	CBCH	Poecile rufescens	Anthony Chabot Park	2023-10-13	AHY	11	65	0	NA		0	0	0	0
TRP053	Tilden Regional Park	2024-03-25	CBCH	Poecile rufescens	Anthony Chabot Park	2023-10-13	AHY	10	56	0	NA		0	0	0	0
TRP054	Tilden Regional Park	2024-03-25	GCSP	Zonotrichia atricapilla	Anthony Chabot Park	2023-10-13	AHY	35	75	1	Haemoproteus	hGYMSALNA1	0	1	0	0
TRP055	Tilden Regional Park	2024-03-25	GCSP	Zonotrichia atricapilla	Anthony Chabot Park	2023-10-13	AHY	32	82	0	NA		0	0	0	0
TRP056	Tilden Regional Park	2024-03-25	GCSP	Zonotrichia atricapilla	Anthony Chabot Park	2023-10-13	AHY	33	84	1	Haemoproteus	hGYMSALNA1	0	1	0	0
TRP057	Tilden Regional Park	2024-03-25	DEJU	Junco hyemalis	Anthony Chabot Park	2023-10-13	AHY	18	71	1	Leucocytozoon	lSTOCC16	0	0	1	0
TRP058	Tilden Regional Park	2024-03-25	DEJU	Junco hyemalis	Anthony Chabot Park	2023-10-13	AHY	17	70	0	NA		0	0	0	0
TRP059	Tilden Regional Park	2024-03-25	WCSP	Zonotrichia leucophrys	Anthony Chabot Park	2023-10-13	AHY	29	71	0				0	0	0
TRP060	Tilden Regional Park	2024-03-25	RBSA	Sphyrapicus ruber	Anthony Chabot Park	2023-10-20	AHY	53	125	0	NA		0	0	0	0
TRP061	Tilden Regional Park	2024-03-25	GCSP	Zonotrichia atricapilla	Anthony Chabot Park	2023-10-20	AHY	34	80	0	NA		0	0	0	0
TRP062	Tilden Regional Park	2024-03-25	DEJU	Junco hyemalis	Anthony Chabot Park	2023-10-20	AHY	17	70	1	Leucocytozoon	lSTOCC16	0	0	1	0
TRP063	Tilden Regional Park	2024-03-25	GCSP	Zonotrichia atricapilla	Anthony Chabot Park	2023-10-20	AHY	30	NA	0	NA		0	0	0	0
TRP064	Tilden Regional Park	2024-03-25	DEJU	Junco hyemalis	Anthony Chabot Park	2023-10-20	AHY	16	NA	1	Leucocytozoon	lSTOCC16	0	0	1	0
TRP065	Tilden Regional Park	2024-03-25	DEJU	Junco hyemalis	Anthony Chabot Park	2023-10-20	AHY	23	NA	0	NA		0	0	0	0
TRP066	Tilden Regional Park	2024-04-03	PUFI	Haemorhous purpureus	Anthony Chabot Park	2023-10-20	AHY	21.5	NA	0	NA		0	0	0	0
TRP067	Tilden Regional Park	2024-04-03	DEJU	Junco hyemalis	Anthony Chabot Park	2023-10-20	AHY	21	70	1	Plasmodium	pTROAED24	0	0	0	1
TRP068	Tilden Regional Park	2024-04-03	DEJU	Junco hyemalis	Anthony Chabot Park	2023-10-20	AHY	17	70	0	NA		0	0	0	0
TRP069	Tilden Regional Park	2024-04-03	HOFI		Anthony Chabot Park	2023-10-20	AHY	18	81	0				0	0	0
TRP070	Tilden Regional Park	2024-04-03	AUWA	Setophaga coronata	Anthony Chabot Park	2023-10-20	AHY	13	76	1	Haemoproteus	hSETAUD14 hSETAUD15	0	1	0	0
TRP071	Tilden Regional Park	2024-04-03	DEJU	Junco hyemalis	Anthony Chabot Park	2023-10-20	AHY	18	74	1	Haemoproteus	hGYMSALNA1	0	1	0	0
TRP072	Tilden Regional Park	2024-04-03	PUFI	Haemorhous purpureus	Anthony Chabot Park	2023-10-20	AHY	22	NA	1	Haemoproteus	hSISKIN1	0	1	0	0
TRP073	Tilden Regional Park	2024-04-03	HOFI	Haemorhous mexicanus	Anthony Chabot Park	2023-10-20	AHY	21	NA	1	Haemoproteus	hSISKIN1	1	1	0	0
TRP074	Tilden Regional Park	2024-04-03	HOFI	Haemorhous mexicanus	Anthony Chabot Park	2023-10-20	AHY	17	NA	1	Haemoproteus	hSISKIN1	0	1	0	0
TRP075	Tilden Regional Park	2024-04-03	HOFI	Haemorhous mexicanus	Anthony Chabot Park	2023-10-20	AHY	21	NA	1	Leucocytozoon	lCB1	0	0	1	0
TRP076	Tilden Regional Park	2024-04-03	HOFI	Haemorhous mexicanus	Anthony Chabot Park	2023-10-20	AHY	19	NA	0				0	0	0
TRP077	Tilden Regional Park	2024-04-03	DEJU	Junco hyemalis	Anthony Chabot Park	2023-10-20	AHY	18	NA	0	NA		0	0	0	0
TRP078	Tilden Regional Park	2024-04-03	GCSP	Zonotrichia atricapilla	Anthony Chabot Park	2023-10-20	AHY	44	85	1	Leucocytozoon	lZOLEUNA2	0	0	1	0
TRP079	Tilden Regional Park	2024-04-03	LEGO	Spinus psaltria	Anthony Chabot Park	2023-10-20	AHY	11	63	0	NA		0	0	0	0
TRP080	Tilden Regional Park	2024-04-03	DEJU	Junco hyemalis	Anthony Chabot Park	2023-10-20	AHY	27	70	1	Leucocytozoon	lCATUST14	0	0	1	0
TRP081	Tilden Regional Park	2024-04-03	GCSP	Zonotrichia atricapilla	San Francisco State University	2023-10-27	AHY	33	78	0	NA		0	0	0	0
TRP082	Tilden Regional Park	2024-04-03	GCSP	Zonotrichia atricapilla	San Francisco State University	2023-10-27	AHY	34	86	1	Leucocytozoon	lZOLEUNA2	0	0	1	0
TRP083	Tilden Regional Park	2024-04-03	PYNU	Sitta pygmaea	San Francisco State University	2023-10-27	AHY	21	59	0				0	0	0
TRP084	Tilden Regional Park	2024-04-03	DEJU	Junco hyemalis	San Francisco State University	2023-10-27	AHY	20.5	72	0	NA		0	0	0	0
TRP085	Tilden Regional Park	2024-04-07	GCSP	Zonotrichia atricapilla	San Francisco State University	2023-10-27	AHY	32	NA	0	NA		0	0	0	0
TRP086	Tilden Regional Park	2024-04-07	LEGO	Spinus psaltria	San Francisco State University	2023-10-27	AHY	11.5	66	0	NA		0	0	0	0
TRP087	Tilden Regional Park	2024-04-07	DEJU	Junco hyemalis	San Francisco State University	2023-10-27	AHY	21	69	1	Haemoproteus	hJUHYENA3	1	1	0	0
TRP088	Tilden Regional Park	2024-04-15	DEJU	Junco hyemalis	Anthony Chabot Park	2023-10-27	AHY	17	70	0	NA		0	0	0	0
TRP089	Tilden Regional Park	2024-04-15	PUFI	Haemorhous purpureus	Anthony Chabot Park	2023-11-09	AHY	18	NA	1	Haemoproteus Leucocytozoon	hSISKIN1 lROFI6	0	1	1	0
TRP090	Tilden Regional Park	2024-04-15	PUFI	Haemorhous purpureus	Anthony Chabot Park	2023-11-09	AHY	20.5	76	1	Plasmodium Leucocytozoon	pMOLATENA1 lCB1	0	0	1	1
TRP091	Tilden Regional Park	2024-04-15	PUFI	Haemorhous purpureus	Anthony Chabot Park	2023-11-09	AHY	21	76	1	Plasmodium Leucocytozoon	pTROAED24 lCB1	0	0	1	1
TRP092	Tilden Regional Park	2024-04-15	PUFI	Haemorhous purpureus	Anthony Chabot Park	2023-11-09	AHY	23	76	1	Plasmodium	pMOLATENA1	0	0		1
TRP093	Tilden Regional Park	2024-04-15	PUFI	Haemorhous purpureus	Anthony Chabot Park	2023-11-09	AHY	18	80	1	Plasmodium Leucocytozoon	pTROAED24 lCB1	0	0	1	1
TRP094	Tilden Regional Park	2024-04-15	PUFI	Haemorhous purpureus	Anthony Chabot Park	2023-11-09	AHY	24	76	0	NA		0	0	0	0
TRP095	Tilden Regional Park	2024-04-15	DEJU	Junco hyemalis	Anthony Chabot Park	2023-11-09	AHY	16	72	1	Haemoproteus	hJUHYENA3	0	1	0	0
TRP096	Tilden Regional Park	2024-04-15	DEJU	Junco hyemalis	Anthony Chabot Park	2023-11-09	AHY	21.5	72	0	NA		0	0	0	0
TLA001	Lake Anza	2023-10-06	TOWA	Setophaga townsendi	Anthony Chabot Park	2023-11-09	AHY	10	NA	0	NA		0	0	0	0
TLA002	Lake Anza	2023-10-06	DEJU	Junco hyemalis	Anthony Chabot Park	2023-11-09	AHY	20	NA	1	Haemoproteus	hGYMSALNA1	1	1	0	0
TLA003	Lake Anza	2023-10-06	RBSA	Sphyrapicus ruber	Anthony Chabot Park	2023-11-09	AHY	51	NA	0	NA		0	0	0	0
ACP001	Anthony Chabot	2023-10-13	SWTH	Catharus ustulatus	Anthony Chabot Park	2023-11-09	AHY	33	83	0	NA		0	0	0	0
ACP002	Anthony Chabot	2023-10-13	SWTH	Catharus ustulatus	Anthony Chabot Park	2023-11-09	HY	24	NA	1	Leucocytozoon	lCATGUTONA2	0	0	1	0
ACP003	Anthony Chabot	2023-10-13	GCSP	Zonotrichia atricapilla	Anthony Chabot Park	2023-11-09	AHY	31	81	1	Leucocytozoon	lCB1	0	0	1	0
ACP004	Anthony Chabot	2023-10-13	DEJU	Junco hyemalis	Anthony Chabot Park	2023-11-09	AHY	16	70	0	NA		0	0	0	0
ACP005	Anthony Chabot	2023-10-13	DEJU	Junco hyemalis	Anthony Chabot Park	2023-11-09	JUV	15	66	1	Haemoproteus	hJUHYENA3	1	1	0	0
ACP006	Anthony Chabot	2023-10-13	DEJU	Junco hyemalis	Anthony Chabot Park	2023-11-09	unk	17	68	0	NA		0	0	0	0
ACP007	Anthony Chabot	2023-10-13	ACWO	Melanerpes formicivorus	Anthony Chabot Park	2023-11-09	AHY	80	130	0	NA		0	0	0	0
ACP008	Anthony Chabot	2023-10-13	DEJU	Junco hyemalis	Anthony Chabot Park	2023-11-09	AHY	9	70	0	NA		0	0	0	0
ACP009	Anthony Chabot	2023-10-13	CALT	Melozone crissalis	Anthony Chabot Park	2023-11-09	AHY	54	85	1	Hameoproteus	hTABINA2	1	1	0	0
ACP010	Anthony Chabot	2023-10-13	ACWO	Melanerpes formicivorus	Anthony Chabot Park	2023-11-09	AHY	80	135	0	NA		0	0	0	0
ACP011	Anthony Chabot	2023-10-13	SWTH	Catharus ustulatus	Anthony Chabot Park	2023-11-09	unk	24	85	0	NA		0	0	0	0
ACP012	Anthony Chabot	2023-10-13	BLPH	Sayornis nigricans	Anthony Chabot Park	2023-11-09	unk	18	85	0	NA		0	0	0	0
ACP013	Anthony Chabot	2023-10-13	DEJU	Junco hyemalis	Anthony Chabot Park	2023-11-09	AHY	19	71	1	Haemoproteus	hCATUST1NA	0	1	0	0
ACP014	Anthony Chabot	2023-10-13	DEJU	Junco hyemalis	Anthony Chabot Park	2023-11-09	unk	-	71.5	0	NA		0	0	0	0
ACP015	Anthony Chabot	2023-10-13	RCKI	Corthylio calendula	Anthony Chabot Park	2023-11-09	unk	4	59	0	NA		0	0	0	0
ACP016	Anthony Chabot	2023-10-13	DEJU	Junco hyemalis	Anthony Chabot Park	2024-02-23	unk	18	70	0	NA		0	0	0	0
ACP017	Anthony Chabot	2023-10-13	RCKI	Regulus calendula	Anthony Chabot Park	2024-02-23	AHY	6	58	0	NA		0	0	0	0
ACP018	Anthony Chabot	2023-10-13	DEJU	Junco hyemalis	Anthony Chabot Park	2024-02-23	unk	21	71	1	Haemoproteus	hJUHYENA3	0	1	0	0
ACP019	Anthony Chabot	2023-10-13	DEJU	Junco hyemalis	Anthony Chabot Park	2024-02-23	unk	20	68	0	NA		0	0	0	0
ACP020	Anthony Chabot	2023-10-20	GCSP	Zonotrichia atricapilla	Anthony Chabot Park	2024-02-23	AHY	30	83	0	NA		0	0	0	0
ACP021	Anthony Chabot	2023-10-20	DEJU	Junco hyemalis	Anthony Chabot Park	2024-02-23	AHY	16	66	0	NA		0	0	0	0
ACP022	Anthony Chabot	2023-10-20	DEJU	Junco hyemalis	Anthony Chabot Park	2024-02-23	AHY	16	71	0	NA		0	0	0	0
ACP023	Anthony Chabot	2023-10-20	DEJU	Junco hyemalis	Anthony Chabot Park	2024-02-23	AHY	14	62	1	Haemoproteus	hGYMSALNA1	0	1	0	0
ACP024	Anthony Chabot	2023-10-20	CAQU	Callipepla california	Anthony Chabot Park	2024-02-23	AHY	182	111	1	Haemoproteus	hCOLVIRNA3	1	1	0	0
ACP025	Anthony Chabot	2023-10-20	CAQU	Callipepla california	Anthony Chabot Park	2024-02-23	AHY	167	117	1	Haemoproteus	hCOLVIRNA3	1	1	0	0
ACP026	Anthony Chabot	2023-10-20	DEJU	Junco hyemalis	Anthony Chabot Park	2024-02-23	AHY	17	70	0	NA		0	0	0	0
ACP027	Anthony Chabot	2023-10-20	GCSP	Zonotrichia atricapilla	Anthony Chabot Park	2024-02-23	AHY	29	80	0	NA		0	0	0	0
ACP028	Anthony Chabot	2023-10-20	DEJU	Junco hyemalis	Anthony Chabot Park	2024-02-23	AHY	17	70	0	NA		0	0	0	0
ACP029	Anthony Chabot	2023-10-20	DEJU	Junco hyemalis	Anthony Chabot Park	2024-02-23	AHY	18	65	0	NA		0	0	0	0
ACP030	Anthony Chabot	2023-10-20	DEJU	Junco hyemalis	Anthony Chabot Park	2024-02-23	AHY	17	68	1	Leucocytozoon Haemoproteus	lSTOCC16 hJUHYENA3	1	1	1	0
ACP031	Anthony Chabot	2023-10-20	DEJU	Junco hyemalis	Anthony Chabot Park	2024-02-23	AHY	17	70	0	NA		0	0	0	0
ACP032	Anthony Chabot	2023-10-20	DEJU	Junco hyemalis	Anthony Chabot Park	2024-02-23	AHY	15	70	0	NA		0	0	0	0
ACP033	Anthony Chabot	2023-10-20	DEJU	Junco hyemalis	Anthony Chabot Park	2024-02-23	AHY	19	66	0	NA		0	0	0	0
ACP034	Anthony Chabot	2023-10-20	DEJU	Junco hyemalis	Anthony Chabot Park	2024-02-23	unk	18	71	1	Haemoproteus Leucocytozoon	hGYMSALNA1 lDENCORENA5	1	1	1	0
ACP035	Anthony Chabot	2023-10-20	DEJU	Junco hyemalis	Anthony Chabot Park	2024-02-23	unk	17	74	0	NA		0	0	0	0
ACP036	Anthony Chabot	2023-10-20	CASJ	Aphelocoma californica	Anthony Chabot Park	2024-02-23	unk	107	124	0	NA		0	0	0	0
ACP037	Anthony Chabot	2023-10-20	CAQU	Callipepla california	Anthony Chabot Park	2024-02-23	AHY	171	112	1	Haemoproteus	hCOLVIRNA3	0	1	0	0
ACP038	Anthony Chabot	2023-10-20	GCSP	Zonotrichia atricapilla	Anthony Chabot Park	2024-02-23	unk	31	81	0	NA		0	0	0	0
ACP039	Anthony Chabot	2023-10-20	BLPH	Sayornis nigricans	Anthony Chabot Park	2024-02-23	AHY	20.5	91	0	NA		0	0	0	0
ACP040	Anthony Chabot	2023-10-20	RCKI	Regulus calendula	Anthony Chabot Park	2024-02-23	AHY	6	57	0	NA		0	0	0	0
ACP041	Anthony Chabot	2023-10-27	HETH	Catharus guttatus	Anthony Chabot Park	2024-02-23	unk	25	85	0	NA		0	0	0	0
ACP042	Anthony Chabot	2023-11-09	RCKI	Corthylio calendula	Anthony Chabot Park	2024-02-23	AHY	5	50	0	NA		0	0	0	0
ACP043	Anthony Chabot	2023-11-09	HETH	Catharus guttatus	Anthony Chabot Park	2024-02-23	AHY	30	35	0	NA		0	0	0	0
ACP044	Anthony Chabot	2023-11-09	GCSP	Zonotrichia atricapilla	Anthony Chabot Park	2024-03-08	AHY	34	80	0	NA		0	0	0	0
ACP045	Anthony Chabot	2023-11-09	GCSP	Zonotrichia atricapilla	Anthony Chabot Park	2024-03-08	hy	30	81	0				0	0	0
ACP046	Anthony Chabot	2023-11-09	DEJU	Junco hyemalis	Old Speedway Meadows, Golden Gate Park	2024-03-15	AHY	18	73	0	NA		0	0	0	0
ACP047	Anthony Chabot	2023-11-09	DEJU	Junco hyemalis	Old Speedway Meadows, Golden Gate Park	2024-03-15	AHY	20.5	69	0	NA		0	0	0	0
ACP048	Anthony Chabot	2023-11-09	DEJU	Junco hyemalis	Old Speedway Meadows, Golden Gate Park	2024-03-15	AHY	18.5	76	0	NA		0	0	0	0
ACP049	Anthony Chabot	2023-11-09	RCKI	Regulus calendula	Old Speedway Meadows, Golden Gate Park	2024-03-15	AHY	5	57	0	NA		0	0	0	0
ACP050	Anthony Chabot	2023-11-09	DEJU	Junco hyemalis	Old Speedway Meadows, Golden Gate Park	2024-03-15	AHY	16.5	68	0	NA		0	0	0	0
ACP051	Anthony Chabot	2023-11-09	GCSP	Zonotrichia atricapilla	Old Speedway Meadows, Golden Gate Park	2024-03-15	AHY	30	NA	0	NA		0	0	0	0
ACP052	Anthony Chabot	2023-11-09	DEJU	Junco hyemalis	Old Speedway Meadows, Golden Gate Park	2024-03-15	AHY	19	NA	0	NA		0	0	0	0
ACP053	Anthony Chabot	2023-11-09	SPTO	Pipilo maculatus	Tilden Regional Park	2024-03-25	AHY	17	NA	1	Haemoproteus Leucocytozoon	hPIPMACNA4 lJUHYE19	0	1	1	0
ACP054	Anthony Chabot	2023-11-09	GCSP	Zonotrichia atricapilla	Tilden Regional Park	2024-03-25	AHY	30	NA	0			0	0	0	0
ACP055	Anthony Chabot	2023-11-09	DEJU	Junco hyemalis	Tilden Regional Park	2024-03-25	AHY	22	NA	0	NA		0	0	0	0
ACP056	Anthony Chabot	2023-11-09	DEJU	Junco hyemalis	Tilden Regional Park	2024-03-25	AHY	17.5	NA	0	NA		0	0	0	0
ACP057	Anthony Chabot	2023-11-09	GCSP	Zonotrichia atricapilla	Tilden Regional Park	2024-03-25	AHY	32	NA	1	Haemoproteus	hGYMSALNA1	1	1	0	0
ACP058	Anthony Chabot	2023-11-09	DEJU	Junco hyemalis	Tilden Regional Park	2024-03-25	AHY	18	NA	0	NA		0	0	0	0
ACP059	Anthony Chabot	2023-11-09	DEJU	Junco hyemalis	Tilden Regional Park	2024-03-25	AHY	17	NA	0	NA		0	0	0	0
ACP060	Anthony Chabot	2023-11-09	DEJU	Junco hyemalis	Tilden Regional Park	2024-03-25	AHY	17	NA	0	NA		0	0	0	0
ACP061	Anthony Chabot	2023-11-09	DEJU	Junco hyemalis	Tilden Regional Park	2024-03-25	AHY	20	NA	0	NA		0	0	0	0
ACP062	Anthony Chabot	2023-11-09	DEJU	Junco hyemalis	Tilden Regional Park	2024-03-25	AHY	18	NA	0	NA		0	0	0	0
ACP063	Anthony Chabot	2023-11-09	DEJU	Junco hyemalis	Tilden Regional Park	2024-03-25	AHY	18	NA	0	NA		0	0	0	0
ACP064	Anthony Chabot	2023-11-09	DEJU	Junco hyemalis	Tilden Regional Park	2024-03-25	AHY	18	NA	1	Haemoproteus	hGYMSALNA1	0	1	0	0
ACP065	Anthony Chabot	2023-11-09	DEJU	Junco hyemalis	Tilden Regional Park	2024-03-25	AHY	18	NA	0	NA		0	0	0	0
ACP066	Anthony Chabot	2023-11-09	DEJU	Junco hyemalis	Tilden Regional Park	2024-03-25	AHY	13	NA	0	NA		0	0	0	0
ACP067	Anthony Chabot	2023-11-09	DEJU	Junco hyemalis	Tilden Regional Park	2024-03-25	AHY	18.5	72	0	NA		0	0	0	0
ACP068	Anthony Chabot	2024-02-23	AUWA	Setophaga coronata	Tilden Regional Park	2024-03-25	AHY	12	75	1	Haemoproteus Leucocytozoon	hPASILINA1 lCNEORNNA1	0	1	1	0
ACP069	Anthony Chabot	2024-02-23	AUWA	Setophaga coronata	Tilden Regional Park	2024-03-25	AHY	13	71	1	Leucocytozoon	lCNEORNNA1	0	0	1	0
ACP070	Anthony Chabot	2024-02-23	HETH	Catharus guttatus	Tilden Regional Park	2024-03-25	AHY	24	91	0	NA		0	0	0	0
ACP071	Anthony Chabot	2024-02-23	HETH	Catharus guttatus	Anthony Chabot Park	2024-03-26	AHY	23	87	0	NA		0	0	0	0
ACP072	Anthony Chabot	2024-02-23	DEJU	Junco hyemalis	Anthony Chabot Park	2024-03-26	AHY	17	69	0	NA		0	0	0	0
ACP073	Anthony Chabot	2024-02-23	DEJU	Junco hyemalis	Anthony Chabot Park	2024-03-26	AHY	19	74	1	Haemoproteus Leucocytozoon	hGYMSALNA1 lCNEORNNA1	1	1	1	0
ACP074	Anthony Chabot	2024-02-23	RCKI	Regulus calendula	Anthony Chabot Park	2024-03-26	AHY	5	55	0	NA		0	0	0	0
ACP075	Anthony Chabot	2024-02-23	SPTO	Pipilo maculatus	Anthony Chabot Park	2024-03-26	AHY	39	81	0	NA		0	0	0	0
ACP076	Anthony Chabot	2024-02-23	RCKI	Regulus calendula	Anthony Chabot Park	2024-03-26	AHY	5	57	0	NA		0	0	0	0
ACP077	Anthony Chabot	2024-02-23	AUWA	Setophaga coronata	Anthony Chabot Park	2024-03-26	AHY	14	77	1	Leucocytozoon Plasmodium	lCB1 pTROAED24	0	0	1	1
ACP078	Anthony Chabot	2024-02-23	AUWA	Setophaga coronata	Anthony Chabot Park	2024-03-26	AHY	12	79	1	Plasmodium	pBT7	0	0	0	1
ACP079	Anthony Chabot	2024-02-23	AUWA	Setophaga coronata	Anthony Chabot Park	2024-03-26	AHY	13	71	1	Haemoproteus Leucocytozoon	hGYMSALNA1 lCNEORNNA1	0	1	1	0
ACP080	Anthony Chabot	2024-02-23	AUWA	Setophaga coronata	Anthony Chabot Park	2024-03-26	AHY	12	74	1	Leucocytozoon	lCB1	1	0	1	0
ACP081	Anthony Chabot	2024-02-23	RCKI	Regulus calendula	Anthony Chabot Park	2024-03-26	AHY	5	52	1	Haemoproteus	hGYMSALNA1	0	1	0	0
ACP082	Anthony Chabot	2024-02-23	AUWA	Setophaga coronata	Anthony Chabot Park	2024-03-26	AHY	12	70	0	NA	NA	0	0	0	0
ACP083	Anthony Chabot	2024-02-23	AUWA	Setophaga coronata	Anthony Chabot Park	2024-03-26	AHY	12	71	1	Leucocytozoon	lCB1	1	0	1	0
ACP084	Anthony Chabot	2024-02-23	DEJU	Junco hyemalis	Anthony Chabot Park	2024-03-26	AHY	19	78	1	Haemoproteus	hGYMSALNA1	1	1	0	0
ACP085	Anthony Chabot	2024-02-23	HOFI	Haemorhous mexicanus	Anthony Chabot Park	2024-03-26	AHY	23	78	1	Leucocytozoon Haemoproteus	hPIPMACNA1 lCB1	1	1	1	0
ACP086	Anthony Chabot	2024-02-23	DEJU	Junco hyemalis	Tilden Regional Park	2024-04-03	AHY	16	64	0	NA		0	0	0	0
ACP087	Anthony Chabot	2024-02-23	DEJU	Junco hyemalis	Tilden Regional Park	2024-04-03	AHY	17	65	0				0	0	0
ACP088	Anthony Chabot	2024-02-23	AUWA	Setophaga coronata	Tilden Regional Park	2024-04-03	AHY	12	70	1	Plasmodium	pBT7	0	0	0	1
ACP089	Anthony Chabot	2024-02-23	DEJU	Junco hyemalis	Tilden Regional Park	2024-04-03	AHY	17	69	1	Haemoproteus	hGYMSALNA1	1	1	0	0
ACP090	Anthony Chabot	2024-02-23	DEJU	Junco hyemalis	Tilden Regional Park	2024-04-03	AHY	18	74	0	NA		0	0	0	0
ACP091	Anthony Chabot	2024-02-23	DEJU	Junco hyemalis	Tilden Regional Park	2024-04-03	AHY	18	67	1	Haemoproteus	hGYMSALNA1	1	1	0	0
ACP092	Anthony Chabot	2024-02-23	AUWA	Setophaga coronata	Tilden Regional Park	2024-04-03	AHY	14	66	0	NA		0	0	0	0
ACP093	Anthony Chabot	2024-02-23	AUWA	Setophaga coronata	Tilden Regional Park	2024-04-03	AHY	10	74	0	NA		0	0	0	0
ACP094	Anthony Chabot	2024-02-23	AUWA	Setophaga coronata	Tilden Regional Park	2024-04-03	AHY	14	80	0	NA		0	0	0	0
ACP095	Anthony Chabot	2024-02-23	HETH	Catharus guttatus	Tilden Regional Park	2024-04-03	AHY	21	88	0	NA		0	0	0	0
ACP096	Anthony Chabot	2024-03-08	SPTO	Pipilo maculatus	Tilden Regional Park	2024-04-03	SY	39	81	0	NA		0	0	0	0
ACP097	Anthony Chabot	2024-03-08	HETH	Catharus guttatus	Tilden Regional Park	2024-04-03	AHY	23.5	87	0	NA		0	0	0	0
ACP098	Anthony Chabot	2024-03-26	LEGO	Spinus psaltria	Tilden Regional Park	2024-04-03	AHY	15	65	0	NA		0	0	0	0
ACP099	Anthony Chabot	2024-03-26	LEGO	Spinus psaltria	Tilden Regional Park	2024-04-03	AHY	10	63	0				0	0	0
ACP100	Anthony Chabot	2024-03-26	SPTO	Pipilo maculatus	Tilden Regional Park	2024-04-03	AHY	41	75	1	Haemoproteus	hCATUST1NA	1	1	0	0
ACP101	Anthony Chabot	2024-03-26	PUFI	Haemorhous purpureus	Tilden Regional Park	2024-04-03	AHY	19	72	1	Haemoproteus	hGYMSALNA1	1	1	0	0
ACP102	Anthony Chabot	2024-03-26	SPTO	Pipilo maculatus	Tilden Regional Park	2024-04-03	AHY	45	85	0	NA		0	0	0	0
ACP103	Anthony Chabot	2024-03-26	HETH	Catharus guttatus	Tilden Regional Park	2024-04-03	AHY	25	85	0	NA		0	0	0	0
ACP104	Anthony Chabot	2024-03-26	WREN	Chamaea fasciata	Tilden Regional Park	2024-04-03	AHY	16	57	0	NA		0	0	0	0
ACP105	Anthony Chabot	2024-03-26	DEJU	Junco hyemalis	Anthony Chabot Park	2024-04-05	AHY	18	71	0	NA		0	0	0	0
ACP106	Anthony Chabot	2024-03-26	HETH	Catharus guttatus	Anthony Chabot Park	2024-04-05	AHY	25	83	0	NA		0	0	0	0
ACP107	Anthony Chabot	2024-03-26	CBCH	Poecile rufescens	Anthony Chabot Park	2024-04-05	AHY	10	59	0	NA		0	0	0	0
ACP108	Anthony Chabot	2024-03-26	CBCH	Poecile rufescens	Anthony Chabot Park	2024-04-05	AHY	12	58	1	Haemoproteus	hPASILINA1	1	1	0	0
ACP109	Anthony Chabot	2024-03-26	CBCH	Poecile rufescens	Anthony Chabot Park	2024-04-05	AHY	11	65	1	Plasmodium	pTROAED24	0	0	0	1
ACP110	Anthony Chabot	2024-03-26	AUWA	Setophaga coronata	Anthony Chabot Park	2024-04-05	AHY	15	76	0	NA		0	0	0	0
ACP111	Anthony Chabot	2024-03-26	WREN	Chamaea fasciata	Anthony Chabot Park	2024-04-05	AHY	13	NA	0	NA		0	0	0	0
ACP112	Anthony Chabot	2024-03-26	DEJU	Junco hyemalis	Anthony Chabot Park	2024-04-05	AHY	17	70	1	Leucocytozoon	lSTOCC16	0	0	1	0
ACP113	Anthony Chabot	2024-04-05	AUWA	Setophaga coronata	Anthony Chabot Park	2024-04-05	AHY	12.5	77	0	NA		0	0	0	0
ACP114	Anthony Chabot	2024-04-05	WREN	Chamaea fasciata	Anthony Chabot Park	2024-04-05	AHY	15.5	57	0	NA		0	0	0	0
ACP115	Anthony Chabot	2024-04-05	AUWA	Setophaga coronata	Anthony Chabot Park	2024-04-05	AHY	12.5	79	1	Leucocytozoon Haemoproteus	lCB1 hGYMSALNA1	1	1	1	0
ACP116	Anthony Chabot	2024-04-05	WEFL	Empidonax difficilis	Tilden Regional Park	2024-04-07	AHY	10.5	65	0	NA		0	0	0	0
ACP117	Anthony Chabot	2024-04-05	OATI	Baeolophus inornatus	Tilden Regional Park	2024-04-07	AHY	18	70	1	Leucocytozoon	lZONALB21	0	0	1	0
ACP118	Anthony Chabot	2024-04-05	DEJU	Junco hyemalis	Tilden Regional Park	2024-04-07	AHY	18	68	1	Haemoproteus	hGYMSALNA1	1	1	0	0
ACP119	Anthony Chabot	2024-04-05	AUWA	Setophaga coronata	Tilden Regional Park	2024-04-15	AHY	12	75	0	NA		0	0	0	0
ACP120	Anthony Chabot	2024-04-05	SPTO	Pipilo maculatus	Tilden Regional Park	2024-04-15	AHY	32	85	0	NA		0	0	0	0
ACP121	Anthony Chabot	2024-04-05	HETH	Catharus guttatus	Tilden Regional Park	2024-04-15	AHY	23	83	0	NA		0	0	0	0
ACP122	Anthony Chabot	2024-04-05	BEWR	Thryomanes bewickii	Tilden Regional Park	2024-04-15	AHY	10	56	0	NA		0	0	0	0
ACP123	Anthony Chabot	2024-04-05	RCKI	Regulus calendula	Tilden Regional Park	2024-04-15	AHY	5	58	0	NA		0	0	0	0
SVP001	Sibley Park	2023-02-17	GCSP	Zonotrichia atricapilla	Tilden Regional Park	2024-04-15	AHY	34	81	0	NA		0	0	0	0
SVP002	Sibley Park	2023-02-17	CALT	Melozone crissalis	Tilden Regional Park	2024-04-15	AHY	57	95	1	Leucocytozoon	lDENCORNA5	0	0	1	0
SVP003	Sibley Park	2023-02-17	HETH	Catharus guttatus	Tilden Regional Park	2024-04-15	AHY	22	85	0	NA		0	0	0	0
SRP001	Sunol	2023-05-24	OATI	Baeolophus inornatus	Tilden Regional Park	2024-04-15	AHY	16	NA	1	Haemoproteus	hVIGILNA8	1	1	0	0
SRP002	Sunol	2023-05-24	DEJU	Junco hyemalis	Marx Meadows	2024-04-19	AHY	17	NA	0	NA		0	0	0	0
SRP003	Sunol	2023-05-24	PAWR	Troglodytes pacificus	Marx Meadows	2024-04-19	AHY	9	NA	0	NA		0	0	0	0
SRP004	Sunol	2023-05-24	PAWR	Troglodytes pacificus	Marx Meadows	2024-04-19	AHY	10	NA	1	Leucocytozoon Plasmodium	lCATUST14 pPHCOLNA1	0	0	1	1
SRP005	Sunol	2023-05-24	OCWA	Leiothlypis celata	Marx Meadows	2024-04-19	AHY	9	NA	1	Plasmodium	pTROAED24	0	0	0	1
SRP006	Sunol	2023-05-24	DEJU	Junco hyemalis	Marx Meadows	2024-04-19	AHY	18	NA	1	Haemoproteus	hGYMSALNA1	0	1	0	0

## Sheet: Lindsay Wildlife
Sample	Intake ID	Date Collected	Species	Scientific name	Any Haemosporidian	Parasite genus	Lineage	Haemoproteus	Leucocytozoon	Plasmodium	MaRNAV-6
LWC001	22-4401	2022-11-12	Red-tailed hawk	Buteo jamaicensis	0	NA	NA	0	0	0	0
LWC002	22-4413	2022-11-07	Red-tailed hawk	Buteo jamaicensis	0	NA	NA	0	0	0	0
LWC006	22-4454	2022-11-15	Red-tailed hawk	Buteo jamaicensis	1	Leucocytozoon	l-BUVIR06	0	1	0	0
LWC007	22-4460	2022-11-17	Red-tailed hawk	Buteo jamaicensis	0	NA	NA	0	0	0	0
LWC008	22-4489	2022-11-23	Western screech owl	Megascops kennicottii	1	Leucocytozoon	l-STVAR05	0	1	0	0
LWC010	22-4458	2022-12-09	Great horned owl	Bubo virginianus	1	Leucocytozoon	l-STOCC16	0	1	0	0
LWC012	22-4583	12/202/2022	Red-tailed hawk	Buteo jamaicensis	1	Haemoproteus	h-SALAUR01	1	0	0	0
LWC014	22-4608	2022-12-24	Great horned owl	Bubo virginianus	1	Leycocytozoon	l-STOCC16	0	1	0	0
LWC015	22-4613	2022-12-27	Red-tailed hawk	Buteo jamaicensis	0	NA	NA	0	0	0	0
LWC018	23-0015	2023-01-08	Cooper's hawk	Astur cooperii	0	NA	NA	0	0	0	0
LWC019	23-0155	2023-01-31	Red-tailed hawk	Buteo jamaicensis	0	NA	NA	0	0	0	0
LWC022	23-0212	2023-02-09	Great horned owl	Bubo virginianus	1	Leucocytozoon	l-BUVIR02	0	1	0	0
LWC023	23-0026	2023-01-13	Barn owl	Tyto alba	1	Leucocytozoon	l-STOCC16	0	1	0	0
LWC024	23-0239	2023-02-13	Great horned owl	Bubo virginianus	0	NA	NA	0	0	0	0
LWC025	23-0041	1/10/023	Sharp-shinned hawk	Accipiter striatus	1	Leucocytozoon	l-BNOW04	0	1	0	0
LWC029	23-296	2023-02-21	Cooper's hawk	Astur cooperii	0	NA	NA	0	0	0	0
LWC030	23-0578	2023-03-21	Red-tailed hawk	Buteo jamaicensis	1	Leucocytozoon Haemoproteus	l-BNOW04	1	1	0	0
LWC031	23-0710	2023-04-03	Great horned owl	Bubo virginianus	0	NA	NA	0	0	0	0
LWC035	23-498	2023-04-03	Great horned owl	Bubo virginianus	1	Leucocytozoon	l-STOCC03	0	1	0	0
LWC040	23/1510	2023-05-07	Barn owl	Tyto alba	1	Leucocytozoon		0	1	0	0
LWC041	23-1570	2023-05-19	Great horned owl	Bubo virginianus	1	Leucocytozoon	l-BUVIR05	0	1	0	0
LWC042	23-1573	2023-05-19	Cooper's hawk	Astur cooperii	1	Leucocytozoon	NA	0	1	0	0
LWC045	23-1370	2023-05-13	Red-shouldered hawk	Buteo lineatus	1	Leucocytozoon Haemoproteus	l-STOCC16	1	1	0	0
LWC047	23-1502	2023-05-13	Red-tailed hawk	Buteo jamaicensis	0	NA	NA	0	0	0	0
LWC050	23-0715	2023-04-03	Great horned owl	Bubo virginianus	0	NA	NA	0	0	0	0
LWC051	23-1473	2023-05-15	Great horned owl	Bubo virginianus	1	Leucocytozoon	l-STOCC16	0	1	0	0
LWC052	23-0800	2023-04-10	Merlin	Falco columbarius	1	Leucocytozoon	l-STOCC16	0	1	0	0
LWC053	23-1165	2023-04-30	Great horned owl	Bubo virginianus	1	Leucocytozoon	l-STOCC16	0	1	0	0
LWC109	23-3392	2023-08-25	White-tailed kite	Elanus leucurus	1	Leucocytzoon Haemoproteus	l-STOCC16, h-SALAUR01	1	1	0	0
LWC110	23-3892	2023-10-12	Western screech owl	Megascops kennicottii	1	Leucocytozoon Haemoproteus	l-STOCC16, h-SALAUR01	1	1	0	0
LWC112	23-3461	2023-08-28	Golden eagle	Aquila chrysaetos	0	NA	NA	0	0	0	0
LWC113	23-3815	2023-09-26	American Kestrel	Falco sparverius	1	Leucocytozoon Haemoproteus	h-SALAUR01	1	1	0	0
LWC114	23-4152	2023-11-18	Great horned owl	Bubo virginianus	1	Leucocytzoon	l-BUVIR02	0	1	0	0
LWC016	23-0137	2023-01-28	Barn owl	Tyto alba	1	Leycocytozoon	l-CIAE02	0	1	0	0
LWC055	23-1141	2023-04-29	Great horned owl	Bubo virginianus	1	Leucocytozoon Haemoproteus	l-STOCC16	1	1	0	1
LWC056	23-0967	2023-04-17	Barn owl	Tyto alba	1	Leucocytozoon	l-STOCC16	0	1	0	0
LWC065	23-1938	2023-06-04	Barn owl	Tyto alba	1	Leucocytozoon Haemoproteus	l-BNOW04	1	1	0	0
LWC117	23-4186	2023-12-06	Barn owl	Tyto alba	1	Leucocytozoon	l-AEMO02	0	1	0	1
LWC130	23-4046	2023-10-27	Barn owl	Tyto alba	1	Leucocytozoon		0	1	0	0
LWC141	24-230	2024-02-27	Barn owl	Tyto alba	1	Leucocytozoon	l-BNOW04	0	1	0	0
LWC145	24-309	2024-03-10	Barn owl	Tyto alba	1	Leucocytozoon	l-BNOW04	0	1	0	0
LWC147	24-359	2024-03-16	Barn owl	Tyto alba	1	Leucocytozoon	l-STOCC16	0	1	0	0
LWC057	23-0893	2023-04-16	Barn owl	Tyto alba	1	Leucocytozoon	l-STOCC16 l-BUVIR05	0	1	0	1
LWC058	23-0853	2023-04-13	Great horned owl	Bubo virginianus	1	Leucocytozoon	l-BUVIR06	0	1	0	0
LWC059		2023-05-17	Great horned owl	Bubo virginianus	1	Leucocytozoon Haemoproteus	l-STOCC16	1	1	0	0
LWC060	23-1185	2023-05-01	Great horned owl	Bubo virginianus	0	NA	NA	0	0	0	0
LWC061	23-1275	2023-05-06	Great horned owl	Bubo virginianus	1	Haemoproteus	h-SALAUR01	1	0	0	0
LWC062	23-1899	2023-05-03	Red-shouldered hawk	Buteo lineatus	1	Leucocytozoon	l-STOCC16	0	1	0	1
LWC064	23-1937	2023-06-04	Barn owl	Tyto alba	1	Leucocytozoon	l-BNOW04	0	1	0	0
LWC066	23-2349	2023-05-23	Great horned owl	Bubo virginianus	1	Leucocytozoon Haemoproteus	l-STOCC16	1	1	0	0
LWC068	23-2389	2023-06-26	Barn owl	Tyto alba	1	Leucocytozoon	l-BNOW04 l-STOCC08	0	1	0	1
LWC069	23-3612	2023-07-17	Barn owl	Tyto alba	1	Leycocytozoon	l-BNOW04	0	1	0	1
LWC070	23-2024	2023-06-09	White-tailed kite	Elanus leucurus	1	Leucocytozoon Haemoproteus	l-STOCC16, h-SALAUR01	1	1	0	1
LWC073	23-2271	2024-03-10	Great horned owl	Bubo virginianus	1	Leycocytozoon	l-STOCC16	0	1	0
LWC076	23-2272	2024-03-16	Great horned owl	Bubo virginianus	1	Leucocytozoon	l-BNOW04	0	1	0	1
LWC077	23-2076	2023-04-16	Red Tailed Hawk	Buteo jamaicensis	1	leucocytozoon	l-BNOW04	0	1	0	0
LWC078	23-2061	2023-04-13	Red Shouldered Hawk	Buteo lineatus	1	leucocytozoon	l-BNOW04	0	1	0	0
LWC079	23-2234	2023-05-17	Great horned owl	Bubo virginianus	1	Leycocytozoon	l-STOCC16	0	1	0	0
LWC080	23-3640	2023-05-01	Barn owl	Tyto alba	1	leucocytozoon	l-BNOW04	0	1	0	0
LWC081	23-2703	2023-05-06	Great horned owl	Bubo virginianus	1	Leycocytozoon	l-STOCC16	0	1	0	0
LWC082	23-2024	2023-05-03	Red Tailed Hawk	Buteo jamaicensis	1	leucocytozoon	l-BNOW04	0	1	0	0
LWC084	23-2079	2023-06-04	Red Tailed Hawk	Buteo jamaicensis	1	Leucocytozoon	l-BNOW04	0	1	0	0
LWC085	23-2188	2023-05-23	Red Shouldered Hawk	Buteo lineatus	1	Leucocytozoon	l-BNOW04	0	1	0	0
LWC086	23-2651	2023-06-26	Coopers hawk	Astur cooperii	1	Leucocytozoon	l-BNOW04	0	1	0	1
LWC087	23-2061	2023-07-17	Red Shouldered Hawk	Buteo lineatus	1	Leucocytozoon	l-BNOW04	0	1	0	0
LWC091	23-3890	2023-06-09	Great horned owl	Bubo virginianus	1	Leucocytozoon	l-STOCC16	0	1	0	0
LWC093	23-3030	2023-03-21	Great horned owl	Bubo virginianus	1	Leucocytozoon	l-BUVIR02	0	1	0	0
LWC094	23-3781	2023-04-03	Great horned owl	Bubo virginianus	1	Leucocytozoon	l-BUVIR02	0	1	0	0
LWC095	23-3515	2023-04-03	Great horned owl	Bubo virginianus	1	Leucocytozoon	l-STOCC16	0	1	0	0
LWC108	23-3115	2023-05-07	White-tailed kite	Elanus leucurus	1	Leucocytozoon	l-BNOW04	0	1	0	1
LWC149	24-400	2023-05-19	Barn owl	Tyto alba	1	Leucocytozoon	l-BNOW04	0	1	0	1
LWC151	24-432	2023-05-19	Barn owl	Tyto alba	1	Leucocytozoon	l-BNOW04	0	1	0	0
LWC155	24-389	2023-05-13	Barn owl	Tyto alba	1	Leucocytozoon	l-BNOW04	0	1	0	0
LWC156	24-544	2023-05-13	Barn owl	Tyto alba	1	Leucocytozoon	l-BNOW04	0	1	0	0
LWC159	24-579	2023-04-03	Barn owl	Tyto alba	1	Leucocytozoon	l-BNOW04	0	1	0	0
LWC160	24-606	2023-05-15	Barn owl	Tyto alba	1	Leucocytozoon	l-BNOW04	0	1	0	0
LWC161	24-574	2023-04-10	Barn owl	Tyto alba	1	Leucocytozoon	l-BNOW04	0	1	0	0
LWC163	24-413	2023-04-30	Barn owl	Tyto alba	1	Leucocytozoon	l-BNOW04	0	1	0	0
LWC032	23-697	2023-08-25	Great horned owl	Bubo virginianus	1	Leucocytozoon	l-TRPIP3	0	1	0	0
LWC054	23-1482	2023-10-12	Great horned owl	Bubo virginianus	1	Leucocytozoon	l-STOCC16	0	1	0	0
LWC055	23-1141	2023-08-28	Great horned owl	Bubo virginianus	0	NA	NA	0	0	0	0
LWC142	24-231	2023-03-21	Barn Own	Tyto alba	1	Leucocytozoon	l-BNOW04	0	1	0	1
LWC143	23-264	2023-04-03	Barn Owl	Tyto alba	1	Leucocytozoon	l-BNOW04	0	1	0	1
LWC153	24-520	2023-04-03	Barn Owl	Tyto alba	1	Leucocytozoon	l-BNOW04	0	1	0	1
LWC058	23-853	2023-05-07	Great horned owl	Bubo virginianus	1	leucocytozoon	l-STOCC16	0	1	0	0
LWC035	23-498	2023-05-19	Great horned owl	Bubo virginianus	0	NA	NA	0	0	0	0
LWC060	23-1185	2023-05-19	Great horned owl	Bubo virginianus	0	NA	NA	0	0	0	0
LWC053	23-1165	2023-05-13	Great horned owl	Bubo virginianus	0	Leucocytozoon	l-BNOW04	0	1	0	0
LWC095	23-3515	2023-05-13	Great horned owl	Bubo virginianus	0	NA	NA	0	0	0	0
LWC148	24-275	2023-04-03	Barn owl	Tyto alba	0	NA	NA	0	0	0	0
LWC157	24-530	2023-05-15	Barn owl	Tyto alba	0	NA	NA	0	0	0	0
LWC162	24-575	2023-04-10	Barn owl	Tyto alba	0	NA	NA	0	0	0	0
LWC131	23-4232	2023-04-30	Turkey Vulture	Cathartes aura	0	NA	NA	0	0	0	0
LWC132	23-4141	2023-08-25	Red-shouldered hawk	Buteo lineatus	0	NA	NA	0	0	0	0
LWC133	23-4208	2023-10-12	Merlin	Falco columbarius	0	NA	NA	0	0	0	0
LWC134	23-4047	2023-08-28	Turkey Vulture	Cathartes aura	0	NA	NA	0	0	0	0
LWC135	23-3991	2023-10-19	Red-shouldered hawk	Buteo lineatus	0	NA	NA	0	0	0	0
LWC136	23-4040	2023-10-26	Cooper's hawk	Astur cooperii	0	NA	NA	0	0	0	0
LWC137	23-4075	2023-11-01	Red Tailed Hawk	Buteo jamaicensis	0	NA	NA	0	0	0	0
LWC138	23-4093	2023-11-05	Red Tailed Hawk	Buteo jamaicensis	0	NA	NA	0	0	0	0
LWC139	23-3934	2023-10-16	Red Tailed Hawk	Buteo jamaicensis	0	NA	NA	0	0	0	0
